# Supplementary material for: Thiobarbiturate-Derived Compound MHY1025 Alleviates Renal Fibrosis by Modulating Oxidative Stress, Epithelial Inflammation, and Fibroblast Activation
Source: Antioxidants (Basel). 2023 Oct 31;12(11):1947. doi: 10.3390/antiox12111947 (PMC10669799; doi:10.3390/antiox12111947)
Supplement: Supplementary file 1 [file antioxidants-12-01947-s001.zip]

Archive with 1 entries (1 files):
- antioxidants-2648626-supplementary.pdf
